# Supplementary material for: Blood-Based Epigenetic Age Acceleration and Incident Colorectal Cancer Risk: Findings from a Population-Based Case–Control Study
Source: Int J Mol Sci. 2024 Apr 29;25(9):4850. doi: 10.3390/ijms25094850 (PMC11084311; doi:10.3390/ijms25094850)
Supplement: Supplementary file 1 [file ijms-25-04850-s001.zip]

Archive with 1 entries (1 files):
- ijms-2972471-supplementary.pdf
